# Supplementary material for: Development and Validation of a Short Food Frequency Questionnaire to Measure Dietary Intake of a Selection of Immune-Modulating Nutrients in Patients with Established Peripheral Arterial Disease
Source: Nutrients. 2021 Sep 23;13(10):3316. doi: 10.3390/nu13103316 (PMC8540050; doi:10.3390/nu13103316)
Supplement: Supplementary file 1 [file nutrients-13-03316-s001.zip]

Archive with 1 entries (1 files):
- nutrients-1339885-supplementary.pdf
